# Supplementary material for: Evidence for an early evolutionary emergence of γ-type carbonic anhydrases as components of mitochondrial respiratory complex I
Source: BMC Evol Biol. 2010 Jun 14;10:176. doi: 10.1186/1471-2148-10-176 (PMC2900272; doi:10.1186/1471-2148-10-176)
Supplement: Additional File 1 — Table of CI and CI* proteins identified by tandem mass spectrometry. The table lists proteins identified in the 940 kDa (CI) and 820 kDa (CI*) complexes via MASCOT searches of a six-frame translation of a 454 EST database (N) and predicted proteins from the Acanthamoeba mitochondrial genome (M). Proteins with ion scores of 37 and above are reported from the 454 EST database while ion scores of 29 or higher are reported for inferred mtDNA-encoded proteins. Bolded entries highlighted in color indicate that the protein in question was identified in both CI and CI* complexes. The two categories designated 'Other Proteins' are assumed to be contaminants; in particular, CV components (ATP synthase subunits) appear to be exceptionally abundant mitochondrial proteins, as judged by the results of MS/MS analysis of whole mitochondria. [file 1471-2148-10-176-S1.XLS]

## Sheet: Identified proteins
Additional File 1: Table of CI and CI* proteins identified by tandem mass spectrometry
Protein	Genome	940 kDa Complex	820 kDa Complex
		(CI)	(CI*)
Known CI Subunits
Nad3	M		58
Nad5	M		29
Nad7	M	134	242
Nad8	N	120	55
Nad9	M	265	314
Nad10	N	55	77
Nad11	M	250
13 kDa	N	78
39 kDa	N	173	375
51 kDa	N	145
B8	N	49
B12	N	83
B13	N	78	62
B22	N	38	37
PGIV	N	50	48
AcCa1	N	40	243
AcCa2	N	202	290
Other Proteins of Known Function
ATP synthase (alpha subunit)	M	191	244
ATP synthase (beta subunit)	N	78	132
ATP synthase (gamma subunit)	N	85
ATP synthase (OSCP subunit)	N	60
ATP synthase (Orf25; FO subunit b)	M		29
ADP, ATP carrier protein	N	72	81
acetoacetate decarboxylase	N		225
acetyl-CoA synthetase relative	N	147
Cpn60	N		565
cytochrome b5	N	39
3-hydroxy-3-methylglutaryl-CoA reductase	N		46
malate dehydrogenase	N	74	75
methylcrotonyl-CoA carboxylase (alpha subunit)	N		101
methylcrotonyl-CoA carboxylase (beta subunit)	N		57
mitochondrial processing peptidase (alpha subunit)	N		45
mitochondrial processing peptidase (beta subunit)	N		83
mitochondrial ribosomal protein L12	N	50
2-oxoglutarate dehydrogenase (E1 component)	N		55
phosphoenolpyruvate carboxykinase	N	54
propionyl CoA carboxylase (alpha subunit)	N		405
propionyl CoA carboxylase (beta subunit)	N		402
putative rhodanase-related sulfurtransferase	N	78	97
riboflavin synthase, beta subunit	N	49
short chain dehydrogenase	N	133	42
superoxide dismutase	N		56
Tim17 family relative	N		46
trans-2-enoyl-CoA reductase	N	305
VDAC (porin)	N	47	75
Other Proteins of Unknown Function
hypothetical protein	N	67
hypothetical protein	N	61	42
hypothetical protein	N	52
hypothetical protein	N	51	75
