# Supplementary material for: Evidence for an early evolutionary emergence of γ-type carbonic anhydrases as components of mitochondrial respiratory complex I
Source: BMC Evol Biol. 2010 Jun 14;10:176. doi: 10.1186/1471-2148-10-176 (PMC2900272; doi:10.1186/1471-2148-10-176)
Supplement: Additional File 5 — Table of accession numbers. The table compiles accession numbers and other relevant information for γCA homologs available in public databases. [file 1471-2148-10-176-S5.XLS]

## Sheet: Sheet1
Additional File 5: Table of accession numbers
Supergroup	Organism	Protein	Identifier	Note(s)	Ortholog of
Plantae	Arabidopsis thaliana	CA1	NP_564091
		CA2	NP_175159
		CA3	NP_569036
		CAL1	NP_201156
		CAL2	NP_190437
	Chlamydomonas reinhardtii	Cre1	XP_001696746
		Cre2	XP_001703237
		Cre3	XP_001701594
	Cyanidioschyzon merolae	Cme	gnl|CMER|CMM052C @ http://merolae.biol.s.u-tokyo.ac.jp/	N-terminal sequence edited
	Cyanophora paradoxa	Cpa1	CDL00001015 @ http://tbestdb.bcm.umontreal.ca/searches/welcome.php
		Cpa2	CDL00000931 @ http://tbestdb.bcm.umontreal.ca/searches/welcome.php
Amoebozoa	Acanthamoeba castellanii	AcCa1	ACL00004642 @ http://tbestdb.bcm.umontreal.ca/searches/welcome.php, CAI45895	Sequence corrected with Loftus ESTs; identical to A. polyphaga CAI45895
		AcCa2	ACL00000903 @ http://tbestdb.bcm.umontreal.ca/searches/welcome.php	Sequence corrected with Loftus ESTs
	Dictyostelium discoideum	Ddi1	XP_642128		AcCa1
		Ddi2	XP_636871		AcCa2
	Hartmannella vermiformis	Hve	HVL00003516 @ http://tbestdb.bcm.umontreal.ca/searches/welcome.php	Not full length	AcCa1
	Hyperamoeba dachnaya	Had	HDL00001272 @ http://tbestdb.bcm.umontreal.ca/searches/welcome.php	Not full length	AcCa2
	Polysphondylium pallidum	Ppa1	EFA75428	Not full length	AcCa1
		Ppa2	EFA76939		AcCa2
	Entamoeba histolytica	Ehi	XP_650707	Not related to eukaryotic sequences
Chromalveolata	Tetrahymena thermophila	Tth1	XP_001010321
		Tth2	XP_976599
		Tth3	XP_001019725
	Emiliania huxleyi	Ehu	ABG37688
	Phytophthora infestans	Pin1	EEY61617
		Pin2	EEY69573
	Phaeodactylum tricornutum	Ptr1	XP_002179677	Genbank sequence corrected with JGI EST
		Ptr2	XP_002185359	Genbank sequence corrected with JGI EST
	Guillardia theta	Gth1	significant PEP coverage
		Gth2	little PEP coverage
		Gth3	little PEP coverage
	Blastocystis hominis	Bho	BHL00000779 @ http://tbestdb.bcm.umontreal.ca/searches/welcome.php
Excavata	Reclinomonas americana	Ram	RAL00000614 @ http://tbestdb.bcm.umontreal.ca/searches/welcome.php
	Seculamonas ecuadoriensis	Sec	SEL00000209 @ http://tbestdb.bcm.umontreal.ca/searches/welcome.php
	Malawimonas jakobiformis	Mja1	MJL00000273 @ http://tbestdb.bcm.umontreal.ca/searches/welcome.php
		Mja2	MJL00002949 @ http://tbestdb.bcm.umontreal.ca/searches/welcome.php
	Naegleria gruberi	Ngr1	3834944:1 @ N. gruberi page at JGI
		Ngr2	3835597:1 @ N. gruberi page at JGI
	Euglena gracilis	Egr	ELL00004090 @ http://tbestdb.bcm.umontreal.ca/searches/welcome.php
	Trypanosoma brucei	Tbr	XP_828794
Rhizaria	Bigelowiella natans	Bna	EST with unexcised intron?
