# Supplementary material for: Evidence for an early evolutionary emergence of γ-type carbonic anhydrases as components of mitochondrial respiratory complex I
Source: BMC Evol Biol. 2010 Jun 14;10:176. doi: 10.1186/1471-2148-10-176 (PMC2900272; doi:10.1186/1471-2148-10-176)
Supplement: Additional File 6 — Table of mitochondrial targeting probabilities. The table reports the probabilities of mitochondrial localization for γCA proteins (according to TargetP and MitoProtII). Bolded entries indicate proteins predicted to be mitochondrial with ≥ 70% probability. [file 1471-2148-10-176-S6.XLS]

## Sheet: Sheet1
Additional File 6: Table of mitochondrial targeting probabilities
Organism	Protein	TargetP	MitoProtII	Notes
Acanthamoeba castellanii	AcCa1	0.843	0.9684	CI protein
	AcCa2	0.46	0.8247	CI protein
Dictyostelium discoideum	Ddi1	0.286	0.9251
	Ddi2	0.121	0.1372
Entamoeba histolytica	Ehi	0.106	0.1114
Reclinomonas americana	Ram	0.849	0.9196
Seculamonas ecuadoriensis	Sec	0.865	0.5493
Malawimonas jakobiformis	Mja1	0.594	0.7494
Trypanosoma brucei	Tbr	0.142	0.1091
Tetrahymena thermophila	Tth1	0.5	0.9644	Mitochondrial
	Tth2	0.449	0.979	Mitochondrial
	Tth3	0.298	0.0499	Mitochondrial
Phytophthora infestans	Pin1	0.354	0.7113
	Pin2	0.342	0.758
Naegleria gruberi	Ngr1	0.635	0.722
	Ngr2	0.206	0.7894
Arabidopsis thaliana	CA1	0.87	0.593	CI protein
	CA2	0.921	0.7411	CI protein
	CA3	0.516	0.2563	CI protein
	CAL1	0.917	0.9982	CI protein
	CAL2	0.349	0.9958	CI protein
Chlamydomonas reinhardtii	Cre1	0.277	0.6288	CI protein
	Cre2	0.297	0.4218	CI protein
	Cre3	0.781	0.845	CI protein
Cyanophora paradoxa	Cpa1	0.934	0.8928
Cyanidioschyzon merolae	Cme	0.888	0.9118
Guillardia theta	Gth1	0.666	0.3258
	Gth3	0.827	0.8686
	Gth4	0.437	0.3326
Euglena gracilis	Egr	0.339	0.0373
Emiliania huxleyi	Ehu	0.529	0.6796
Pavlova lutheri	Plu	0.659	0.3457
Phaeodactylum tricornutum	Ptr1	0.44	0.9368
	Ptr2	0.598	0.8571
